# Supplementary material for: Oculomotor Abnormalities in Anti-Glutamic Acid Decarboxylase-Positive Stiff Person Syndrome
Source: Neurol Int. 2025 Nov 3;17(11):179. doi: 10.3390/neurolint17110179 (PMC12655146; doi:10.3390/neurolint17110179)
Supplement: Supplementary file 1 [file neurolint-17-00179-s001.zip]

Archive with 11 entries (10 files):
- Videos/
- Videos/.DS_Store
- __MACOSX/Videos/._.DS_Store
- Videos/Supp_vid_1.MOV
- __MACOSX/Videos/._Supp_vid_1.MOV
- Videos/Video_4.mp4
- __MACOSX/Videos/._Video_4.mp4
- Videos/Video_2.mp4
- __MACOSX/Videos/._Video_2.mp4
- Videos/Video_3.mp4
- __MACOSX/Videos/._Video_3.mp4
